# Supplementary material for: Room Temperature Direct Electron Beam Lithography in a Condensed Copper Carboxylate
Source: Micromachines (Basel). 2021 May 20;12(5):580. doi: 10.3390/mi12050580 (PMC8161174; doi:10.3390/mi12050580)
Supplement: Supplementary file 1 [file micromachines-12-00580-s001.zip]

Archive with 1 entries (1 files):
- micromachines-1148420-supplementary.pdf
